# Supplementary material for: Ammonium Catecholaldehydes as Multifunctional Bioactive Agents: Evaluating Antimicrobial, Antioxidant, and Antiplatelet Activity
Source: Int J Mol Sci. 2025 Aug 14;26(16):7866. doi: 10.3390/ijms26167866 (PMC12386629; doi:10.3390/ijms26167866)
Supplement: Supplementary file 1 [file ijms-26-07866-s001.zip]

Archive with 1 entries (1 files):
- ijms-3755129-supplementary.pdf
